# Supplementary material for: Integrating Multimorbidity Assessment into Rheumatology Care: Prognostic Role of the Charlson Comorbidity Index in Systemic Lupus Erythematosus
Source: Healthcare (Basel). 2025 Sep 12;13(18):2285. doi: 10.3390/healthcare13182285 (PMC12470168; doi:10.3390/healthcare13182285)
Supplement: Supplementary file 1 [file healthcare-13-02285-s001.zip]

Archive with 1 entries (1 files):
- healthcare-3816450-supplementary.pdf
